# Supplementary material for: A graphical approach to assess the goodness-of-fit of random-effects linear models when the goal is to measure individual benefits of medical treatments in severely ill patients
Source: BMC Med Res Methodol. 2020 Jul 20;20:193. doi: 10.1186/s12874-020-01054-3 (PMC7370523; doi:10.1186/s12874-020-01054-3)
Supplement: Supplementary file 2 — Additional file 2. SAS/IML code. Computer code implementing the graphical approach and calculating Cramer-von Mises discrepancies. [file 12874_2020_1054_MOESM2_ESM.dat]

/*
SAS code for paper: "A Graphical Approach to Assess the Goodness-of-Fit of Random-Effects Linear Models 
When the Goal is to Measure Individual Benefits of Medical Treatments in Severely Ill Patients"
*/


/*Authors: Zhiwen Wang, PhD, and Francisco J. Diaz, PhD.
Department of Biostatistics, The University of Kansas Medical Center, 
Mail Stop 1026, 3901 Rainbow Blvd., Kansas City, KS 66160, United States.
E-mail: Francisco Diaz, fdiaz@kumc.edu. 
*/

/*SAS/IML code  implementing the graphical approach and calculating Cramer-von Mises discrepancies 
for simulation scenario 3. */

/*Part 1. Function to calculate CvM statistic with simulated dataset. 
SampSize is sample size, EDG is binary covariate, Y id vector of response, CvM is the CvM discrepancy statistic*/

proc iml;

start cal (CvM,Y,EDG, SampSize);

/*1. simulate data*/

/*SampSize = 100; */
n=6;  target = 7;  nfe = 4;  nre = 3;  TIMEPOINT = 4;  df=13;


/*binary x_i*/
x_EDG = randfun(SampSize, "Bernoulli", 0.6); 
/*print x_EDG;*/

EDG = colvec(repeat(x_EDG,1,n));
/*print EDG;*/


/*fixed effect*/
beta = {21.4,1.92,-3.97,0.35}; 
/*beta = {21.4,1.92,-6.97,0.35}; */

/*Mixture*/
/*beta = {22.4,1.92,-3.97,0.35}; */


time_i = {0,0,1,2,3,4};
timesqr_i = time_i##2; 
/*print timesqr_i;*/

time = shape(repeat(time_i,SampSize),SampSize*n,1);
timesqr = shape(repeat(timesqr_i,SampSize),SampSize*n,1) ;

/*design matrix X*/
intcp = j(SampSize*n,1,1);  
X = intcp || EDG || time || timesqr; 
X_design = X;
/*print X;*/

/*design matrix Z*/
Zi = repeat(1,n)||time_i||timesqr_i;
/*Zi = repeat(1,n)||time_i; */
Z = I(SampSize)@Zi;
Z_design = Z;
/*print Z;*/


/*error term*/
vc = 10*I(n);
/*print vc;*/

Mean= repeat(0,n);
eps = RandNormal(SampSize, Mean, vc);
eps = shape(eps,SampSize*n,1);
/*print eps;*/


/**********************************simulate random effects from t/normal distribution***********************************/

/*MVN/T*/
mu = {0  0  0};
cov = {10.4  0.279  -0.341, 0.279  13.06  -2.466, -0.341  -2.466  0.581};  
cov_t = (df/(df-2))*cov;
/*print cov_t;*/

/*rnd = RandMVT(SampSize, df, mu, cov_t);*/

rnd = RANDNORMAL(SampSize, mu, cov_t);


/*reshape the random effects matrix*/
rndA = shape(rnd, SampSize*nre,1);

 
Y = X*beta+Z*rndA+eps;
/*print Y;*/


/*Create ID vectors*/
ID = colvec(repeat(T(1:SampSize),1,n)) ;
/*print ID;*/


dataset = ID||Y||EDG||time;
/*print dataset;*/


create MyData from dataset [colname={"id", "Y", "EDG", "time"}];
append from dataset;
close MyData;

/********************************************************/

/*2. fit linear mixed model*/
submit MyData;
ods listing close;
ods output SolutionF = fixed  SolutionR = rnds  CovParms=CovP;
proc mixed data=MyData method=ml COVTEST;
	  class id;
      model Y = EDG time time*time / solution cl covb;
	  random intercept time time*time / SUB=id TYPE=un SOLUTION G GCORR V;
run;
ods listing;
endsubmit;
/********************************************************/


/*3. calculate CvM statistic*/

use rnds;
    read all into rnds[colname=varNames];
close;

intercept_idx= do(1,SampSize*nre,nre); 
/*print intercept_idx;*/
time_idx     = do(2,SampSize*nre,nre); 
/*print time_idx;*/
timesqr_idx  = do(3,SampSize*nre,nre); 
/*print timesqr_idx;*/

EB_intercept= rnds[intercept_idx,"Estimate"];
EB_time     = rnds[time_idx,"Estimate"];
EB_timesqr  = rnds[timesqr_idx,"Estimate"];

/*print EB_intercept,EB_time,EB_timesqr;*/

use Fixed; 
	read all var {Estimate} into EB_FIXED;
close;

use CovP;  
	read all var {Estimate} into CovPars;
close;


resid_var = CovPars[nrow(CovPars)];
/*print resid_var;*/


EB_RND = EB_intercept||EB_time||EB_timesqr;

shape_EB_RND = shape(EB_RND,SampSize*nre,1);

mu = X_design*EB_FIXED + Z_design*shape_EB_RND;

/*print mu;*/

Benefit = probnorm( (target - (X_design*EB_FIXED + Z_design*shape_EB_RND)) / sqrt(resid_var) ) ; 

Benefit_all = id || EDG || time || Benefit;

/*print Benefit_all;*/

/**********************************************************************************************************************/
/**********************************GROUP THE BENEFITS at TIMEPOINT by binary x_i******************************************/

edg_rows_t   = loc((Benefit_all[,2]=1) & (Benefit_all[,3]=TIMEPOINT));
noedg_rows_t = loc((Benefit_all[,2]=0) & (Benefit_all[,3]=TIMEPOINT));


e_ct   = countn(edg_rows_t) ;  
NOe_ct = countn(noedg_rows_t) ; 
/*print e_ct, NOe_ct;*/
 
/*obtain EB benefits at TIMEPOINT*/
edg_t   = Benefit_all[edg_rows_t,ncol(Benefit_all)];
noedg_t = Benefit_all[noedg_rows_t,ncol(Benefit_all)];
/*print edg_t;*/
/*print noedg_t;*/
  
/****************************************exclude benefits 0 and 1**********************************************/

smallCutoff = 1e-10;

LargeCutoff = 1 - smallCutoff;

idx_e =  loc((edg_t < smallCutoff ) | (edg_t > LargeCutoff));
idx_ne = loc((noedg_t < smallCutoff ) | (noedg_t > LargeCutoff));

/*print idx_e,idx_ne ;*/


if ncol(idx_e)>0 then do;
   edg_t = edg_t[setdif(1:nrow(edg_t), idx_e)];
   e_ct  = countn(edg_t) ;  
end;
else print "There are no positive values";


if ncol(idx_ne)>0 then do;
   noedg_t = noedg_t[setdif(1:nrow(noedg_t),idx_ne)];
   NOe_ct  = countn(noedg_t) ;
end;
else print "There are no positive values";


 
/*print e_ct, NOe_ct;*/
/*print edg_t, noedg_t;*/


/**********************************************************************************************************************/


/*mean function of time and binary covariates*/
start Mut (LB, x_EDG, t, Fixed_Efft);

	tsqr = t*t;
	X_LB = 1 || x_EDG || t || tsqr;
	LB = X_LB*Fixed_Efft;

finish Mut; 


 


/*variance function of time and binary covariates*/
start Vart (LB_VAR, t, Varparms);

	tsqr = t*t;
	tcub = t*t*t;
	tfor = t*t*t*t;
	Xvar_LB = 1 || 2*t || tsqr || 2*tsqr || 2*tcub || tfor;
	LB_VAR = Xvar_LB*Varparms[1:(nrow(Varparms)-1)];

finish Vart;


/*CDF of benefits*/
start CDF_b (F_z_cdf,  x_EDG,Fixed_Efft,Varparms, t, z, target);


	call Mut (LB, x_EDG, t, Fixed_Efft);
	sigma_sqr = Varparms[nrow(Varparms)];
	mean_t = (target - LB)/sqrt(sigma_sqr);
/*	print mean_t;*/

	call Vart (LB_VAR, t,Varparms);
/*	print LB_VAR;*/

	gamma_sqr = LB_VAR/sigma_sqr;
/*	print gamma_sqr;*/

	F_z = quantile('NORMAL',z);
	F_z_t = (F_z - mean_t)/sqrt(gamma_sqr);
	F_z_cdf = cdf('NORMAL',F_z_t);
/*	print F_z, F_z_t, F_z_cdf;*/

finish CDF_b;

/*Cramer-von Mises statistic*/
start CRM_stat (CRM, dataset);

/*obtain order statistics by sorting the CDFs*/
	call sort(dataset, 1);

	cons = j(nrow(dataset),1,0);
	do i = 1 to nrow(dataset);
		cons[i] = (2*i-1)/ (2*nrow(dataset));
	end;
/*	cons1 = dataset - cons;*/
/*	cons2 = (dataset - cons)##2;*/
/*	cons3 = sum((dataset - cons)##2);*/

	CRM = 1/(12*nrow(dataset)*nrow(dataset)) + 1/(nrow(dataset)) * sum((dataset - cons)##2);
/*	print cons, cons1, cons2, cons3, CRM;*/

finish CRM_stat;


/**********************************************************************************************************************/
 


edg_t_cdf = j(nrow(edg_t), 1, 0);
do i = 1 to nrow(edg_t);
	call CDF_b (F_z_cdf,  1,EB_FIXED,CovPars, TIMEPOINT, edg_t[i],target);
	edg_t_cdf[i] = F_z_cdf;
end;


noedg_t_cdf = j(nrow(noedg_t), 1, 0);
do i = 1 to nrow(noedg_t);
	call CDF_b (F_z_cdf,  0,EB_FIXED,CovPars, TIMEPOINT, noedg_t[i],target);
	noedg_t_cdf[i] = F_z_cdf;
end;


/*print edg_t_cdf, noedg_t_cdf;*/
 


/**********************************************************************************************************************/
/*calculate Cramer-von Mises statistic*/

call CRM_stat (edg_CRM, edg_t_cdf);
call CRM_stat (noedg_CRM, noedg_t_cdf);
/*print edg_CRM, noedg_CRM;*/


CvM = (e_ct*edg_CRM + NOe_ct*noedg_CRM)/(e_ct+NOe_ct);
/*print CvM;*/

finish cal;


/*************************Part 2. run 500 simulations and calculate the mean CvM, and plot the BQQ plot*********************************************************************************************/

sim=500;

store = j(sim,1);
Y_matrix = j(100*6,sim);
EDG_matrix = j(100*6,sim);


do j=1 to sim;

	call cal(CvM,Y,EDG,100);

	store[j]=CvM;
	Y_matrix[,j]=Y;
	EDG_matrix[,j]=EDG;

end;

mean_t = mean(store);

print store,mean_t;

/*print Y_matrix;*/
/*print EDG_matrix;*/


/*choose the row/column of Y that has the smallest CvM*/
dd = abs(store-mean_t);

lo = loc (dd = min(dd));

if ncol(lo)>1 then do;
   location = lo[1];
end;
else location = lo;

diff = dd[location]; 

CvM_diff = store[location]; 
print CvM_diff;

Y = Y_matrix[,location];
EDG = EDG_matrix[,location];


/**********************************************************************************************************************/
/**********************************************************************************************************************/
/*************************************************Plot QQ plot ********************************************************/
/**********************************************************************************************************************/
/**********************************************************************************************************************/


/*1. formulate data*/

SampSize = 100; n=6;  target = 7;  nfe = 4;  nre = 3;  TIMEPOINT = 4;   


time_i = {0,0,1,2,3,4};
timesqr_i = time_i##2; 
/*print timesqr_i;*/

time = shape(repeat(time_i,SampSize),SampSize*n,1);
timesqr = shape(repeat(timesqr_i,SampSize),SampSize*n,1) ;

/*design matrix X*/
intcp = j(SampSize*n,1,1);  
X = intcp || EDG || time || timesqr; 
X_design = X;
/*print X;*/

/*design matrix Z*/
Zi = repeat(1,n)||time_i||timesqr_i;
/*Zi = repeat(1,n)||time_i; */
Z = I(SampSize)@Zi;
Z_design = Z;
/*print Z;*/


/*Create ID vectors*/
ID = colvec(repeat(T(1:SampSize),1,n)) ;
/*print ID;*/


dataset = ID||Y||EDG||time;
/*print dataset;*/


create MyData from dataset [colname={"id", "Y", "EDG", "time"}];
append from dataset;
close MyData;

/********************************************************/

/*2. fit linear mixed model*/
submit MyData;
ods listing close;
ods output SolutionF = fixed  SolutionR = rnds  CovParms=CovP;
proc mixed data=MyData method=ml COVTEST;
	  class id;
      model Y = EDG time time*time / solution cl covb;
	  random intercept time time*time / SUB=id TYPE=un SOLUTION G GCORR V;
run;
ods listing;
endsubmit;
/********************************************************/


/*3. calculate CvM statistic*/

use rnds;
    read all into rnds[colname=varNames];
close;

intercept_idx= do(1,SampSize*nre,nre); 
/*print intercept_idx;*/
time_idx     = do(2,SampSize*nre,nre); 
/*print time_idx;*/
timesqr_idx  = do(3,SampSize*nre,nre); 
/*print timesqr_idx;*/

EB_intercept= rnds[intercept_idx,"Estimate"];
EB_time     = rnds[time_idx,"Estimate"];
EB_timesqr  = rnds[timesqr_idx,"Estimate"];

/*print EB_intercept,EB_time,EB_timesqr;*/

use Fixed; 
	read all var {Estimate} into EB_FIXED;
close;

use CovP;  
	read all var {Estimate} into CovPars;
close;


resid_var = CovPars[nrow(CovPars)];
/*print resid_var;*/


EB_RND = EB_intercept||EB_time||EB_timesqr;

shape_EB_RND = shape(EB_RND,SampSize*nre,1);

mu = X_design*EB_FIXED + Z_design*shape_EB_RND;

/*print mu;*/

Benefit = probnorm( (target - (X_design*EB_FIXED + Z_design*shape_EB_RND)) / sqrt(resid_var) ) ; 

Benefit_all = id || EDG || time || Benefit;

/*print Benefit_all;*/

/**********************************************************************************************************************/


/*mean function of time and binary covariates*/
start Mut (LB, x_EDG, t, Fixed_Efft);

	tsqr = t*t;
	X_LB = 1 || x_EDG || t || tsqr;
	LB = X_LB*Fixed_Efft;

finish Mut; 


 


/*variance function of time and binary covariates*/
start Vart (LB_VAR, t, Varparms);

	tsqr = t*t;
	tcub = t*t*t;
	tfor = t*t*t*t;
	Xvar_LB = 1 || 2*t || tsqr || 2*tsqr || 2*tcub || tfor;
	LB_VAR = Xvar_LB*Varparms[1:(nrow(Varparms)-1)];

finish Vart;


/*CDF of benefits*/
start CDF_b (F_z_cdf,  x_EDG,Fixed_Efft,Varparms, t, z, target);


	call Mut (LB, x_EDG, t, Fixed_Efft);
	sigma_sqr = Varparms[nrow(Varparms)];
	mean_t = (target - LB)/sqrt(sigma_sqr);
/*	print mean_t;*/

	call Vart (LB_VAR, t,Varparms);
/*	print LB_VAR;*/

	gamma_sqr = LB_VAR/sigma_sqr;
/*	print gamma_sqr;*/

	F_z = quantile('NORMAL',z);
	F_z_t = (F_z - mean_t)/sqrt(gamma_sqr);
	F_z_cdf = cdf('NORMAL',F_z_t);
/*	print F_z, F_z_t, F_z_cdf;*/

finish CDF_b;


/*Cramer-von Mises statistic*/
start CRM_stat (CRM, dataset);

/*obtain order statistics by sorting the CDFs*/
	call sort(dataset, 1);

	cons = j(nrow(dataset),1,0);
	do i = 1 to nrow(dataset);
		cons[i] = (2*i-1)/ (2*nrow(dataset));
	end;
/*	cons1 = dataset - cons;*/
/*	cons2 = (dataset - cons)##2;*/
/*	cons3 = sum((dataset - cons)##2);*/

	CRM = 1/(12*nrow(dataset)*nrow(dataset)) + 1/(nrow(dataset)) * sum((dataset - cons)##2);
/*	print cons, cons1, cons2, cons3, CRM;*/

finish CRM_stat;


/*quantile function of benefits*/
start quantile_B (B_p_t,  x_EDG,Fixed_Efft,Varparms, t, p, target);

	call Mut (LB, x_EDG, t, Fixed_Efft);
	 
	sigma_sqr = Varparms[nrow(Varparms)];

	mean_t = (target - LB)/sqrt(sigma_sqr);
/*	print mean_t;*/

	call Vart (LB_VAR, t,Varparms);
/*	print LB_VAR;*/

	gamma_sqr = LB_VAR/sigma_sqr;
/*	print gamma_sqr;*/

	q_p   = quantile('NORMAL', p);
	q_p_t = sqrt(gamma_sqr)*q_p + mean_t;
	B_p_t = cdf('NORMAL',q_p_t);

/*	print q_p, q_p_t, B_p_t;*/

finish quantile_B;

/**********************************************************************************************************************/
 
/**********************************GROUP THE BENEFITS at TIMEPOINT by x_i******************************************/

edg_rows_t   = loc((Benefit_all[,2]=1) & (Benefit_all[,3]=TIMEPOINT));
noedg_rows_t = loc((Benefit_all[,2]=0) & (Benefit_all[,3]=TIMEPOINT));


e_ct   = countn(edg_rows_t) ;  
NOe_ct = countn(noedg_rows_t) ; 
/*print e_ct, NOe_ct;*/
 
/*obtain EB benefits at TIMEPOINT*/
edg_t   = Benefit_all[edg_rows_t,ncol(Benefit_all)];
noedg_t = Benefit_all[noedg_rows_t,ncol(Benefit_all)];
/*print edg_t;*/
/*print noedg_t;*/
  
/****************************************exclude benefits 0 and 1**********************************************/

smallCutoff = 1e-10;

LargeCutoff = 1 - smallCutoff;

idx_e =  loc((edg_t < smallCutoff ) | (edg_t > LargeCutoff));
idx_ne = loc((noedg_t < smallCutoff ) | (noedg_t > LargeCutoff));

/*print idx_e,idx_ne ;*/


if ncol(idx_e)>0 then do;
   edg_t = edg_t[setdif(1:nrow(edg_t), idx_e)];
   e_ct  = countn(edg_t) ;  
end;
else print "There are no positive values";


if ncol(idx_ne)>0 then do;
   noedg_t = noedg_t[setdif(1:nrow(noedg_t),idx_ne)];
   NOe_ct  = countn(noedg_t) ;
end;
else print "There are no positive values";


 
/*print e_ct, NOe_ct;*/
/*print edg_t, noedg_t;*/


edg_t_cdf = j(nrow(edg_t), 1, 0);
do i = 1 to nrow(edg_t);
	call CDF_b (F_z_cdf,  1,EB_FIXED,CovPars, TIMEPOINT, edg_t[i],target);
	edg_t_cdf[i] = F_z_cdf;
end;


noedg_t_cdf = j(nrow(noedg_t), 1, 0);
do i = 1 to nrow(noedg_t);
	call CDF_b (F_z_cdf,  0,EB_FIXED,CovPars, TIMEPOINT, noedg_t[i],target);
	noedg_t_cdf[i] = F_z_cdf;
end;


/*print edg_t_cdf, noedg_t_cdf;*/
 


/**********************************************************************************************************************/
/*Cramer-von Mises statistic*/

call CRM_stat (edg_CRM, edg_t_cdf);
call CRM_stat (noedg_CRM, noedg_t_cdf);
/*print edg_CRM, noedg_CRM;*/


CvM = (e_ct*edg_CRM + NOe_ct*noedg_CRM)/(e_ct+NOe_ct);
print CvM;
/**********************************************************************************************************************/


/************************************************************************************************************************/
/*QQplot of benefits at TIMEPOINT*/
/*******************************************GROUP THE BENEFITS by x_i*********************************************/


e_rows   = loc((Benefit_all[,2]=1));
NOe_rows = loc((Benefit_all[,2]=0));


/*count # of subjects in each subgroups*/
e_ct1   = countn(e_rows)/n;  
NOe_ct1 = countn(NOe_rows)/n; 
/*print e_ct1, NOe_ct1;*/
 

edg_pt    = Benefit_all[e_rows,];
nonedg_pt = Benefit_all[NOe_rows,];
/*print edg_pt,nonedg_pt;*/
 
/**********************************************************************************************************************/


/******************************calculate empirical quantiles of the benefit***************************************/


start cal_quant (q_EB,  data,samp);

	week = {0,0,1,2,3,4};
	p = t(do((1-0.5)/Samp,(Samp-0.5)/Samp,1/Samp));

	data_q_EB  = j(nrow(week),nrow(p),0);
	nrowdata = nrow(data);

	do i = 1 to nrow(week);

		time_index = do(i,nrowdata,nrow(week));
/*		obtain benefits for time "time_index"*/
		temp_EB  = data[time_index,ncol(data)];

		call qntl(temp1, temp_EB, p);
		data_q_EB[i,]  = t(temp1);
		
		q_EB = week || data_q_EB;

	end;

finish cal_quant;


/**********************************************************************************/
/*1*/
call cal_quant (edg_pt_EB, edg_pt,e_ct1);
/*print edg_pt_EB;*/


/**********************************************************************************/
/*2*/
call cal_quant (nonedg_pt_EB, nonedg_pt,NOe_ct1);
/*print nonedg_pt_EB;*/


/**********************************************************************************/
/**********************************************************************************/
/*empirical quantiles at TIMEPOINT*/

edg_pt_EBq     = t(edg_pt_EB[TIMEPOINT+2,2:ncol(edg_pt_EB)]);

nonedg_pt_EBq  = t(nonedg_pt_EB[TIMEPOINT+2,2:ncol(nonedg_pt_EB)]);

/*print edg_pt_EBq, nonedg_pt_EBq;*/
 

/***************************calculate theoretical quantiles of the benefit using quantile function*************************************/
/***********************theoretical benefit quantiles for combinations of schiz_canna_percentile_time****************************/


tii = t(do(1,4,1)); 

/*combinations for EDG_percentile_time*/
percent_EDG  = t(do((1-0.5)/e_ct1,(e_ct1-0.5)/e_ct1,1/e_ct1));  
combo_infor_EDG = expandGrid(1, percent_EDG, tii); 
B_q_EDG = j(nrow(combo_infor_EDG),1,0);

/*combinations for NOEDG_percentile_time*/ 
percent_NOEDG = t(do((1-0.5)/NOe_ct1,(NOe_ct1-0.5)/NOe_ct1,1/NOe_ct1));  
combo_infor_NOEDG = expandGrid(0, percent_NOEDG, tii);  
B_q_NOEDG = j(nrow(combo_infor_NOEDG),1,0);


do i=1 to nrow(combo_infor_EDG);

	EDG_point  = combo_infor_EDG[i,1];
	time_point1= combo_infor_EDG[i,3];
	p_point1   = combo_infor_EDG[i,2];
	
	call quantile_B(B_p_t_E,  EDG_point,EB_FIXED,CovPars,time_point1,p_point1,target);
	B_q_EDG[i] = B_p_t_E;
 	
end;


do j=1 to nrow(combo_infor_NOEDG);

	NOEDG_point = combo_infor_NOEDG[j,1];
	time_point2 = combo_infor_NOEDG[j,3];
	p_point2    = combo_infor_NOEDG[j,2];
	
	call quantile_B(B_p_t_NOE,  NOEDG_point,EB_FIXED,CovPars,time_point2,p_point2,target);
	B_q_NOEDG[j] = B_p_t_NOE;
 	
end;


quan_df_E   = combo_infor_EDG   || B_q_EDG; 
quan_df_NOE = combo_infor_NOEDG || B_q_NOEDG; 

/*theoretical quantiles for each subgroup AT TIME POINT TIMEPOINT*/
EDG_tqrow   = loc(quan_df_E[,3]=TIMEPOINT);
noEDG_tqrow = loc(quan_df_NOE[,3]=TIMEPOINT);


EDG_tq   = quan_df_E[EDG_tqrow,ncol(quan_df_E)];
noEDG_tq = quan_df_NOE[noEDG_tqrow,ncol(quan_df_NOE)];
 

/****************************************************************************************/
/****************************************QQplot******************************************/
/***********************Combine subgroup plots into one plot*****************************/
df=13;

EDG_quantile   = repeat(0,nrow(EDG_tq))  || repeat(df,nrow(EDG_tq))  || repeat(1,nrow(EDG_tq))  || EDG_tq   || edg_pt_EBq;
noEDG_quantile = repeat(0,nrow(noEDG_tq))|| repeat(df,nrow(noEDG_tq))|| repeat(2,nrow(noEDG_tq))|| noEDG_tq || nonedg_pt_EBq;
 
all_quantile = EDG_quantile // noEDG_quantile;
/*print all_quantile ;*/
 
create all_quantile from all_quantile[colname={"t", "df", "group", "Theoretical", "EB"}];
append from all_quantile;
close all_quantile;

submit all_quantile;
proc sgplot data=all_quantile;
  scatter x=Theoretical  y=EB / 
    group=group groupdisplay=cluster clusterwidth=0.5;
    lineparm x=0 y=0 slope=1; /** intercept, slope **/
	XAXIS LABEL = 'Theoretical quantile';
	YAXIS LABEL = 'EB quantile';
run;
endsubmit;
